# Supplementary material for: Evaluation of Tetrahydrobiopterin Therapy with Large Neutral Amino Acid Supplementation in Phenylketonuria: Effects on Potential Peripheral Biomarkers, Melatonin and Dopamine, for Brain Monoamine Neurotransmitters
Source: PLoS One. 2016 Aug 11;11(8):e0160892. doi: 10.1371/journal.pone.0160892 (PMC4981358; doi:10.1371/journal.pone.0160892)
Supplement: S1 File — All of the data obtained from this study including plasma tyrosine, phenylalanine, tryptophan, urine 6-sulfatoxymelatonin, urine dopamine, and serum melatonin AUC are shown. (XLSX) [file pone.0160892.s001.xlsx]

## Sheet: Sheet1
S1	variables	unit	LNAA	WASHOUT	BH4	BH4+LNAA
			Phase1	Phase2	Phase 3	Phase 4
	Tyrosine	uM	75	38	52	56
	Phenylalanine	uM	967	1037	833	647
	Tryptophan	uM	39	27	29	30
	urine dopamine	ug/gCr	53	40	42	80
	Urine 6-sulf melat	ng/mgCr	27.26	16.33	19.814	30.538
	Plasma melat (AUC)		343.79	272.21	395.68	603.95
S2			Phase 1	Phase 2	Phase 3	Phase 4
	Tyrosine	uM	154	84	102	63
	Phenylalanine	uM	1541	1803	1852	1450
	Tryptophan	uM	68	43	65	35
	urine dopamine	ug/gCr	48	30	33	41
	Urine 6-sulf melat	ng/mgCr	15.81	6.628	7.716	16.459
	Plasma melat (AUC)		366.53	206.8	224.56	337.92
S3			Phase 1	Phase 2	Phase 3	Phase 4
	Tyrosine	uM	157	45	38	152
	Phenylalanine	uM	1092	1374	981	1029
	Tryptophan	uM	66	32	35	73
	urine dopamine	ug/gCr	67	9	16	na
	Urine 6-sulf melat	ng/mgCr	24.335	14.43	14.445	na
	Plasma melat (AUC)		419.32	277.43	430.66	448.64
S4			Phase 1	Phase 2	Phase 3	Phase 4
	Tyrosine	uM	120	54	66	97
	Phenylalanine	uM	934	1341	871	547
	Tryptophan	uM	50	45	51	49
	urine dopamine	ug/gCr	70	44	49	63
	Urine 6-sulf melat	ng/mgCr	8.253	6.02	8.059	9.68
	Plasma melat (AUC)		168.75	151.39	196.64	282.45
S5			Phase 1	Phase 2	Phase 3	Phase 4
	Tyrosine	uM	75	45	61	83
	Phenylalanine	uM	1398	1504	1877	1510
	Tryptophan	uM	35	35	35	43
	urine dopamine	ug/gCr	62	50	50	68
	Urine 6-sulf melat	ng/mgCr	10.604	5.896	5.728	10.104
	Plasma melat (AUC)		176.92	125.42	102.21	185.48
S6			Phase 1	Phase 2	Phase 3	Phase 4
	Tyrosine	uM	126	89	64	65
	Phenylalanine	uM	1135	1401	1223	1293
	Tryptophan	uM	50	33	42	42
	urine dopamine	ug/gCr	35	29	35	31
	Urine 6-sulf melat	ng/mgCr	15.556	7.132	6.769	12.436
	Plasma melat (AUC)		287.68	222.23	221.75	261.13
S7			Phase 1	Phase 2	Phase 3	Phase 4
	Tyrosine	uM	57	47	47	110
	Phenylalanine	uM	1760	1719	1838	1520
	Tryptophan	uM	32	38	27	40
	urine dopamine	ug/gCr	82	55	61	64
	Urine 6-sulf melat	ng/mgCr	2.887	2.56	1.982	3.942
	Plasma melat (AUC)		63.97	53.8	52.19	101.75
S8			Phase 1	Phase 2	Phase 3	Phase 4
	Tyrosine	uM	149	53	59	105
	Phenylalanine	uM	1477	1393	1624	1352
	Tryptophan	uM	52	31	30	33
	urine dopamine	ug/gCr	121	78	73	126
	Urine 6-sulf melat	ng/mgCr	2.997	3.351	2.571	1.808
	Plasma melat (AUC)		42.08	57.64	52.7	43.22
S9			Phase 1	Phase 2	Phase 3	Phase 4
	Tyrosine	uM	83	55	83	237
	Phenylalanine	uM	1530	1357	1501	1370
	Tryptophan	uM	42	37	37	84
	urine dopamine	ug/gCr	35	48	55	68
	Urine 6-sulf melat	ng/mgCr	22.733	11.295	10.278	20.728
	Plasma melat (AUC)		532.89	484.04	307.4	445.86

## Sheet: Sheet2
		Melatonin (pg/ml) Serum
		Phase	Collection time	S1	S2	S3	S4	S5	S6	S7	S8	S9
		Phase 1 (LNAA)	7	0.55	2.71	8.07	1.44	0.96	1.01	1.16	1.09	3.62
			9	1.33	35.77	13.03	1.18	15.37	1.09	7.45	3.39	39.16
			11	14.85	40.1	49.55	9.69	20.85	20.69	8.14	3.29	69.9
			13	49.73	44.41	56.1	31.12	19.93	45.31	6.85	4.82	67.7
			15	48.83	33.4	44.36	22.25	18.38	37.96	5.26	4.27	49.89
			17	42.66	25.34	32.99	13.95	11.71	31.83	3.38	3.75	32.29
			19	28.44	5.78	19.19	10.93	3.48	12.91	0.65	1.95	11.39
		Phase 2 (Washout)	7	1.45	1.62	1.73	3.77	0.93	0.78	0.96	1.45	6.82
			9	1.22	30.68	8.06	3.46	15.53	3.63	8.62	4.67	47.67
			11	26.13	30.81	48.74	20.41	13.04	30.85	5.68	5.8	70.6
			13	39.35	18.31	37.13	21.22	15.77	36.45	4.45	5.28	48.8
			15	35.03	14.79	22.02	13.56	10.64	22.89	3.87	5.83	40.67
			17	24.31	7.16	15.71	11.25	6.55	13.98	3.26	5.39	26.45
			19	18.68	1.68	12.38	7.82	1.43	5.85	1.08	2.25	8.84
		Phase 3 (BH4)	7	2.34	1.61	4.94	3.21	1.75	0.75	1.13	1.58	2.93
			9	5.81	27.65	25.99	3.02	14.22	1.09	8.88	4.84	23.54
			11	46.75	31.18	63.2	17.3	10.85	25.63	7.09	5.59	45.02
			13	46.6	22.52	50.3	23.09	11.8	32.21	3.8	4.07	36.24
			15	46.5	18.08	37.18	28.05	8.9	28.41	1.91	4.61	23.5
			17	41.14	10.67	28.54	20.07	3.68	17.81	3.51	4.73	21.4
			19	19.74	2.75	15.3	10.37	1.56	10.7	0.68	3.44	5.07
		Phase 4 (BH4+LNAA)	7	2.82	4.68	6.2	2.18	1.42	1.05	0.84	0.99	2.63
			9	2.5	30.58	21.51	2.65	19.11	0.92	7.06	3.09	25.71
			11	47.94	45.4	53.9	14.59	16.31	20.02	13.53	3.99	28.05
			13	86.1	48.28	61	31.47	23.52	38.23	14.34	4.95	62
			15	81.8	31.86	47.72	47.8	21.67	38.04	8.43	3.59	55.21
			17	64.2	9.37	31.28	34.02	10.1	26.37	6.08	4.09	41.81
			19	36.05	2.26	11.62	19.21	2.64	12.92	2.03	2.81	17.67
